# Supplementary material for: Omega-3 Fatty Acids Attenuate Renal Myostatin Expression and Mitochondrial Alterations Under Uremic Conditions
Source: Int J Mol Sci. 2026 Apr 30;27(9):4030. doi: 10.3390/ijms27094030 (PMC13163538; doi:10.3390/ijms27094030)
Supplement: Supplementary file 1 [file ijms-27-04030-s001.zip]

Archive with 1 entries (1 files):
- ijms-4244769-supplementary.pdf
